# Supplementary material for: Green Coffee Bean Extract Normalize Obesity-Induced Alterations of Metabolic Parameters in Rats by Upregulating Adiponectin and GLUT4 Levels and Reducing RBP-4 and HOMA-IR
Source: Life (Basel). 2022 May 6;12(5):693. doi: 10.3390/life12050693 (PMC9144088; doi:10.3390/life12050693)
Supplement: Supplementary file 1 [file life-12-00693-s001.zip]

Archive with 1 entries (1 files):
- life-1652532-supplementary.pdf
